# Supplementary material for: Establishing an international laboratory network for neglected tropical diseases: Understanding existing capacity in five WHO regions
Source: F1000Res. 2018 Dec 2;7:1464. Originally published 2018 Sep 14. [Version 4] doi: 10.12688/f1000research.16196.4 (PMC6509956; doi:10.12688/f1000research.16196.4)
Supplement: De-identified survey data [file f1000research-7-18921-s0000.tgz › 1e7dcbb7-39cf-4732-a029-ecf979da97ee_WHO_Survey_Responses.xlsx]

## Sheet: Data
1. Is your laboratory considered to be a Regional Reference Laboratory for NTDs (defined as a centre/laboratory unit that offers technical and scientific support in the field of at least one NTD)? The following diseases are recognized as NTDs by WHO: • Buruli Ulcer • Chagas disease • Dengue • Dracunculiasis • Echinococcosis • Foodborne trematodiases • Human African trypanosomiasis • Leishmaniasis…	1.a. Is your laboratory a RRL that does not specialise in NTDs?	1.b. Is your laboratory a NTD speciality laboratory?	2. Are you	3. What is your age?	4. Which of the following best describes your work role?	5. May WHO/LSTM have your permission to share your information in a global map/list of RRLs for NTDs?	6. May we contact you if more information is needed?	6.a. Please provide an email address that we are able to contact you on.	7. Please indicate the official name of your laboratory.	8. Please indicate the address of your laboratory.	9. Please indicate the contact details of your laboratory (e.g., email, website, phone number).	10. What is the operational status of your laboratory?	11. What is the ownership of your laboratory?	12. Which NTDs are covered by your laboratory?	13. Which services does your laboratory offer?	14. What geographical scope does your laboratory cover?	14.a. If international, please specify the participating countries.	15. Does your laboratory have a strategic plan in place?	16. What quality standards (e.g., 5S, GCLP, ISO 15189) does your laboratory adhere to?	17. Please specify which quality standards apply to your laboratory.	18. Does your laboratory have a nominated quality control officer?	19. Does your laboratory have a nominated safety officer?	20. Does your laboratory participate in an external QA scheme?	20.a. '''If yes''', please describe the external QA scheme.	20.b. '''If yes''', which tests are sent for external QA?	20.c. '''If yes''', what percentage of results in the external QA scheme in the last 3 years have been unsatisfactory?	21. Is there a national laboratory accreditation system in your country?	21.a. '''If yes''', has you laboratory been accredited?	21.b. '''If yes''', when did your laboratory receive this accreditation?	22. Is your laboratory responsible for the management of an external quality assurance scheme?	22.a. To which types of laboratories does your laboratory offer services?	22.b. Which countries are the laboratories that your laboratory offers services to in?	22.c. Is the participation of these laboratories in your external quality assurance scheme mandatory?	22.d. To how many laboratories does your laboratory offer services?	22.e. Do these laboratories pay a fee for your services?	22.e.i. If no, who covers the cost?	22.f. How many times per year does your laboratory send out QA samples?	23. What is your laboratory's role regionally (region is defined as group of countries across international borders not regions within one country)?	24. Does your laboratory interact or belong to any international NTD networks or organizations?	24.a. '''If yes''', how many?	24.b. '''If yes''', please indicate which networks and organisations.	24.c. '''If yes''', when was the last time your laboratory participated in an international network/organization event?	24.c.i. Can you describe the last international network/organization event your laboratory participated in?	25. Does your laboratory carry out any training programmes for NTDs?	25.a. What type of training is offered?	25.b. Where is the training offered?	25.c. For whom is the training offered?	25.d. How is the training funded?	26. What types of research activities are undertaken at your laboratory?
Yes	No	Yes	Female	36-45	Research	Yes	Yes					Operational	Private	Cryptosporidium,Leishmaniasis,Human African trypanosomiasis,Chagas	Technical Support,Research	International	Serves an international clientele ranging from small operations to large multinational pharmaceutical companies in 28 countries.	Yes	No specified standards	We adhere to standards and guidelines provided by chemistry governing bodies	Yes	Yes	No				No			No								Contracted by The Drugs for Neglected Diseases initiative (DNDi)to provide medicinal chemistry and drug discovery services to one of their discovery consortiums	Yes	1	The Drugs for Neglected Diseases initiative (DNDi)	More than 1 year ago	XVIII International Congress for Tropical Medicine and Malaria and XLVIII Congress of the Brazilian Society for Tropical Medicine, ICTMM September 2012 in Rio.	No					Drug Discovery Medicinal Chemistry
Yes	No	Yes	Male	46-55	Director	Yes	Yes					It provides diagnostic lab service for the patients attended at Mymensingh Medical College Hospital (a 1500 bedded tertiary care hospital) It conducts research activities related to Postgraduate (Masters and PhD) Microbiology courses. Collaborative research with Ghent University Belgium on STH And University of Tokyo on leishmaniasis.	Ministry of Health and Family welfare, Government of the Peoples Republic of Bangladesh. It is also an academic Lab providing teaching facilities for Undergraduate and Postgraduate courses.	Soil Transmitted Helminthiases,Leishmaniasis	Training,Diagnostics,Research	Sub-national		No	No specified standards	We follow different standard guidelines in different aspects that is feasible for us.	No	No	No				No			No								Collaborative research with Ghent University on STH. Collaborative research with Tokyo University (Dept. of molecular immunology) on leishmaniasis.	No			Within the last 6 months	Diagnosis of kalaazar and postkalaazar dermal leishmaniasis held at Hotel Radison Blue Internation organised by Path India in September 2013	No					Also Epidemiology and transmission
Yes	No	Yes	Male	56-65	Consultant	Yes	Yes					Operational	Academic institute	Leishmaniasis	Diagnostics,Research	National		No	No specified standards	External controls supplied with the kits	No	No	No				Yes	No	Over 15 years ago	No								advising on NTD research needs	No				In a network assessment of RDTs with Nepal	Yes	Research	At your location	Laboratory scientists	Institutional funds	Epidemiology and transmission of NTDs
Yes	Yes	No	Male	46-55	Research	Yes	Yes					Operational	Academic institute	Leishmaniasis	Technical Support,Training,Diagnostics,Research	National		Yes	No specified standards	National standards	No	Yes	No				No			No								providing training to laboratories	No				2 years ago	No					Impact of control programmes
Yes	No	Yes	Female	46-55	Research	Yes	Yes					Operational	Government	Leishmaniasis	Training,Diagnostics,Research	National		Yes	No specified standards	Basic security laboratories guidelines.	No	No	No				Yes	Yes	1-4 years ago	No								advising on NTD research needs	Yes	2-4	Department of Parasitology, Faculty of Pharmacy, University of Granada, Spain. - One Health project, funded by the European Commission: Post-graduate Distance Learning Course on One Health in the Maghreb and West Africa.	Within the last 6 months	In the framework of the One Health projetc, preparation of a document on leishmaniasis (one of the five selected neglected diseases)for students.	No					Also diagnosis.
Yes	No	Yes	Male	56-65	Research	Yes	Yes					Under construction	Academic institute	Soil Transmitted Helminthiases,Schistosomiasis	Technical Support,Training,Diagnostics,Research	Sub-national		Yes	National standards/requirements/guidelines	Quality standards in our Laboratory is used by National protocol.	Yes	Yes	No				Yes	Yes	1-4 years ago	No								taking part in standardisation on accreditation and certification	Yes	2-4	WHO and Asia Regional Networks	More than 1 year ago	Sorry, my colleagues participated in.	Yes	Research	At your location	Laboratory scientists	Government funding	Impact of control programmes
Yes	No	Yes	Male	56-65	Director	Yes	Yes					Operational	Private	Leishmaniasis,Soil Transmitted Helminthiases,Rabies,Lymphatic Filariasis,Leishmaniasis,Echinococcosis	Advocacy and Social Mobilization,Technical Support,Training,Diagnostics,Research	National		Yes	National standards/requirements/guidelines	National standarad	Yes	Yes	No				Yes	Yes	Over 15 years ago	No								No activity regionally	Yes	2-4	Received Research grant from CNTD Liverpool, UK for LF activities and has collaboration with James Cook University , Australia (WHO Collaborating Center)for a study on LF morbidity management by a PhD student. Also has collaboration with Aichi Medical University , Japan and Tsukuba Medical University , Japan.	In the last week	Attended the ASTMH meeting at Washington DC from 13 to 17 November 2013 and presented paper on LF morbidity management, the study of which was supported by CNTD Liverpool, UK.	Yes	Technical Skills	At your location	Laboratory managers	Government funding	Operational mapping of NTDs
Yes	No	Yes	Male	26-35	Manager	Yes	Yes					Under construction	Government	Yaws,Trachoma,Taemiasis/Cysticercosis,Soil Transmitted Helminthiases,Schistosomiasis,Rabies,Onchocerciasis,Lymphatic Filariasis,Leprosy,Leishmaniasis,Human African trypanosomiasis,Foodborne trematodiases,Echinococcosis,Dracunculiasis,Buruli Ulcer	Quality Assurance,Technical Support,Training,Diagnostics,Research	National		Yes	International standards,National standards/requirements/guidelines	EQA and QA	No	No	No				No			No								encouraging laboratories to take part in inter-laboratory tests available at the national or regional level	Yes	1	Kenya centre for NTD	Within the last 6 months	A tour and harmonization of acitivities meeting ad warkshop in Nairoobi	Yes	Technical Skills	At your location	Laboratory managers	Government funding	Epidemiology and transmission of NTDs
Yes	No	Yes	Female	36-45	Research	Yes	Yes					Operational	Government	mycosis,Leishmaniasis,Echinococcosis	Training,Diagnostics,Research	National		Yes	National standards/requirements/guidelines	identification of Leishmania species by isoenzymatic method	No	No	No				No			No								developing, validating, and testing NTD methods and protocols	Yes	1	university of montpellier France	Within the last 6 months	international meeting of parasitology in Moroco	Yes	Research	At your location	Research officers	Institutional funds	Epidemiology and transmission of NTDs
Yes	No	Yes	Male	46-55	Research	Yes	Yes					Operational	Government	Onchocerciasis,Dengue	Diagnostics,Research	International	Nigeria, Venezuela, Ecuador, Mexico, Brazil.	No	The lab has been certified by OEPA for diagnostics of onchocerciasis.	No specified standards.	No	No	No				No			No								taking part in standardisation on accreditation and certification	Yes	1	The Onchocerciasis Elimination Program for the Americas	More than 1 year ago	The IACO (Interamerican Conference on Onchocerciasis) meeting.	Yes	Diagnosis of onchocerciasis	At your location	For onchocerciasis programs	Institutional funds	Epidemiology and transmission of NTDs
Yes	No	Yes	Male	56-65	Research	Yes	Yes					Operational	Government	Malaria, Chikungunya,Lymphatic Filariasis,Dengue	Technical Support,Training,Diagnostics,Research	International	WHO member countries, especially in the Western Pacific Region	Yes	National standards/requirements/guidelines	ISO 9000 (2000)	Yes	Yes	No				No			No								providing technical support to laboratories	No			Never	never	Yes	Research	At your location	Research officers	International funding	Bionomics and control of vectors of malaria, filariasis, dengue & chikungunya
Yes	No	Yes	Male	46-55	Consultant	Yes	Yes					Under construction	Government	Malaria,Schistosomiasis,Lymphatic Filariasis,Leishmaniasis,Dengue	Quality Assurance,Technical Support,Training,Diagnostics,Research	National		Yes	International standards	WHO standards	Yes	Yes	No				Yes	No	5-9 years ago	No								providing technical support to laboratories	No				WHO laboratory LSTM laboratory	Yes	Research	At your location	Laboratory scientists	Government funding	Epidemiology and transmission of NTDs
Yes	No	Yes	Female	56-65	Research	Yes	Yes					Operational	Academic institute	Soil Transmitted Helminthiases,Lymphatic Filariasis	Technical Support,Training,Research	International	Asia Pacific Region (especially WHO WPRO countries)	No	No specified standards	N/A	No	Yes	No				Yes	No	Less than 1 year ago	No								We also do 1,4 and 7	No				N/A	Yes	Research	At your location	Research officers	Institutional funds	All of the above
Yes	No	Yes	Female	46-55	Research	Yes	Yes					Operational	Government	Leishmaniasis	Technical Support,Training,Research	National		Yes	No specified standards	No specified standards	No	No	No				Yes	No	Over 15 years ago	No								Developping collaborative projects Share the knowledge	No				World Leish 5 congress	No					Epidemiology and transmission of NTDs
Yes	Yes	Yes	Male	36-45	Consultant	Yes	Yes					Operational	Academic institute	Naegleria,Trachoma,Taemiasis/Cysticercosis,Soil Transmitted Helminthiases,Schistosomiasis,Rabies,Onchocerciasis,Lymphatic Filariasis,Leprosy,Leishmaniasis,Human African trypanosomiasis,Foodborne trematodiases,Echinococcosis,Dracunculiasis,Dengue,Chagas	Quality Assurance,Technical Support,Training,Diagnostics,Research	International	Afghanistan,Iran and some part of middle east(dubai)	Yes	JCIA APPLYING FOR CAP,International standards,National standards/requirements/guidelines	JCIA ISO	Yes	Yes	Yes	CAP BLOOD AND STOOL PARASITES	TB	Less than 5%	No			No								providing technical support to laboratories	No				rstamh uk internation symposium on tropical medicine 2008	No					Epidemiology and transmission of NTDs
Yes	No	Yes	Male	36-45	Research	No	Yes					Operational	Government	Chikungunya,Dengue	Training,Diagnostics,Research	Sub-national		Yes	National standards/requirements/guidelines	National Guidelines	No	Yes	No				Yes	No	1-4 years ago	No								providing technical support to laboratories	No			Never	None	Yes	Technical Skills	At your location	Laboratory staff	Government funding	Operational mapping of NTDs
Yes	No	Yes	Female	26-35	Manager	Yes	Yes					Operational	Government	Dengue	Technical Support,Training,Diagnostics,Research	Sub-national		Yes	International standards,National standards/requirements/guidelines	ISO 15189	Yes	Yes	No				Yes	Yes	1-4 years ago	No								developing, validating, and testing NTD methods and protocols	Yes	1	WHO/TDR NETWORK FOR LABORATORY-BASED EVALUATIONS OF dENGUE DIAGNOSIS TESTS 2006-2010	More than 1 year ago	WHO NTD Regional Reference Laboratory Survey; Nov/Dec 2013	No					Epidemiology and transmission of NTDs
Yes	No	Yes	Male	56-65	Research	Yes	Yes					Operational	Government	Dengue	Training,Research	National		No	No specified standards	Laboratory activities are runned by health Secretary	No	No	No				Yes	No	Less than 1 year ago	No								advising on NTD research needs	Yes	5-10	TDR/WHO, Consorcio Ecohealth and Vectors Transmitted Diseases	In the last month	Quinto taller de la comunidad de práctica sobre “Intervenciones innovadoras de base comunitaria para el manejo del ecosistema con vistas a mejorar la prevención del Dengue y la Enfermedad de Chagas en Latinoamérica y el Caribe”. Montevideo 26-29 November TDR/WHO	Yes	Research	At your location	Research officers	International funding	Epidemiology and transmission of NTDs
Yes	Yes	Yes	Female	46-55	Lecturer	Yes	Yes					Operational	Academic institute	Toxocariasis Extraintestinal amoebiasis Strongyloidiasis,Soil Transmitted Helminthiases,Lymphatic Filariasis,Echinococcosis	Training and technical support are by case to case basis,Technical Support,Training,Diagnostics,Research	International	Iran, Indonesia, UK, USA	No	No specified standards	Tries as much as possible to adhere to "Good laboratory Practice" but we do not have GLP certification.	Yes	Yes	No				No			No								providing training to laboratories	No				Operational research on lymphatic filariasis, funded by Bill & Melinda Gates Foundation, coordinated by Task Force for Global Health (Atlanta, USA), 2010-2012	Yes	Research	At your location	Laboratory scientists	Institutional funds	Development and evaluations of new or improved diagnostic tests for NTD
Yes	Yes	No	Female	46-55	Research	Yes	Yes					Operational	Academic institute	Taemiasis/Cysticercosis,Soil Transmitted Helminthiases,Schistosomiasis,Lymphatic Filariasis,Foodborne trematodiases	Diagnostics	National		Yes	National standards/requirements/guidelines	National standard from ministry of health	Yes	Yes	No				Yes	No	Less than 1 year ago	No								providing training to laboratories	No			Within the last 6 months	Filariasis diagnostic funded by rti	Yes	Quality Assurance	At your location	Quality control officers	Institutional funds	Impact of control programmes
Yes	No	Yes	Female	56-65	Research	Yes	Yes					Operational	Government	Schistosomiasis	Training,Research	National	Research work in An FP7 research project, will be starting by beginning of February with 9 EU partners including industry	Yes	National standards/requirements/guidelines	With respect to research work we follow SOP's set for the assessment of efficacy/ resistance to antischistosomal drugs	No	No	No				No			No								developing, validating, and testing NTD methods and protocols	No			Never		Yes	Research	At your location	Arab and African researchers and technicians	International funding	Evaluation and discovery of antitrematodal drugs Efficacy/resistance to antichistosomal drugs Pharmacokinetics of antiparasitic and of drugs commonly prescribed to liver disease patients
Yes	No	Yes	Male	46-55	Director	Yes	Yes					Operational	Government	Leptospirosis Tuberculosis,Soil Transmitted Helminthiases,Lymphatic Filariasis,Dengue	Typing of strains Supply of reference strains and test materials,Quality Assurance,Technical Support,Training,Diagnostics,Research	International	WHO Southeast Asia Region countries for Leptospirosis	Yes	International standards,National standards/requirements/guidelines	National and International Standards for quality and safety	Yes	Yes	Yes	International MAT proficiency testing programme This is a QA program for microscopic agglutination test, the gold standard serological test for leptospirosis National QA for dengue serology and molecular diagnosis under National Institute of Virology	Microscopic Agglutination Test Dengue EIA Dengue RT-PCR	Less than 5%	Yes	Yes	1-4 years ago	Yes	Both Public and Private	WHO Southeast Asia Region countries for leptospirosis	No	0-10	No	Indian Council of Medical Research, Dept. of Health Research, Govt. of India	1-5 times per year	providing technical support to laboratories	No			More than 1 year ago	LeptoNet for leptospirosis	Yes	Hands-on training workshop for leptospirosis Training as per request of WHO Training to State Health Dept. personnel Postgraduate and doctoral students project based training	At your location	Doctors, Scientists, technologists, students	Govt., institutional and international funding	Transmission dynamics, Impact evaluation of control programs and operational research for elimination (filariasis)
Yes	No	Yes	Male	56-65	Director	Yes	Yes					Operational	Academic institute	Taemiasis/Cysticercosis,Soil Transmitted Helminthiases,Schistosomiasis,Lymphatic Filariasis,Foodborne trematodiases	Diagnostics,Research	National		No	No specified standards	No specified standards	Yes	Yes	No				Yes	Yes	1-4 years ago	No								advising on NTD research needs	No			Never	None	No					Epidemiology and transmission of NTDs
Yes	Yes	No	Male	46-55	Government employee	Yes	Yes					Operational	Government	Schistosomiasis,Leishmaniasis	Quality Assurance,Technical Support,Training,Diagnostics,Research	National		Yes	Who reference lab	we are not using any quality standards	Yes	Yes	Yes	we prepare or buy or receive the quality control, and then we send them to the regional and local labs. results are received by fax from different labs.	Biochemistry, haematology, HIV, malaria, leishmaniosis etc	Less than 5%	No			Yes	Public	Only for regional labs within the country	No	11-50	No	Our institution	it's not regular it depends on the budget	providing technical support to laboratories	No				no	Yes	Technical Skills	but also onsite	lab technicians also	International funding	Epidemiology and transmission of NTDs
Yes	No	Yes	Male	46-55	Government employee	Yes	Yes					Operational	Government	Cryptosporidium sp Fasciola hepatica,Taemiasis/Cysticercosis,Echinococcosis,Chagas	Technical Support,Training,Research	National		Yes	No specified standards	Locally	No	No	No				No			No								advising on NTD research needs	Yes	2-4	Johns Hopkins University, CDC	More than 1 year ago	Workshop on Cysticercosis	No					Epidemiology and transmission of NTDs
Yes	No	Yes	Male	46-55	Research	Yes	Yes					Operational	Government	Rabies,Leishmaniasis	Training,Research	International	MENA region	No	National standards/requirements/guidelines	NA	No	No	No				Yes	No	Less than 1 year ago	No								providing training to laboratories	Yes	2-4	LeiShield, SysCo, WHO, RIIP	Within the last 6 months	Workshops, meetings	Yes	Research	At your location	Laboratory scientists	International funding	Epidemiology and transmission of NTDs
Yes	No	Yes	Male	56-65	Director	Yes	Yes					Operational	Government	Paragonimiasis, typhus, Japanese encephalitis,Taemiasis/Cysticercosis,Soil Transmitted Helminthiases,Lymphatic Filariasis,Leishmaniasis,Foodborne trematodiases,Dengue	Technical Support,Training,Diagnostics,Research	Sub-national		Yes	No specified standards,National standards/requirements/guidelines	In house	No	Yes	No				Yes	Yes	1-4 years ago	No								none	No				none	No					Epidemiology and transmission of NTDs
Yes	Yes	No	Female	46-55	Lecturer	Yes	Yes					Operational	Government	Soil Transmitted Helminthiases,Schistosomiasis,Lymphatic Filariasis,Foodborne trematodiases,Echinococcosis	Quality Assurance,Technical Support,Training,Diagnostics,Research	National		Yes	National standards/requirements/guidelines	Indonesian national standard	Yes	Yes	No				Yes	No	Less than 1 year ago	No								developing, validating, and testing NTD methods and protocols	Yes	1	Task force on filariasis	More than 1 year ago	Filariasis meeting for TAS at CDC Atlanta	Yes	Technical Skills	At your location	Laboratory managers	Government funding	Impact of control programmes
Yes	Yes	Yes	Male	56-65	Director	Yes	Yes					Operational	Government	Lymphatic Filariasis,Dengue	Training,Diagnostics,Research	Sub-national		Yes	No specified standards	All training and diagnosis facilities available at the Centre are fully valdated.	No	No	No				No			No								providing training to laboratories	Yes	1	National Institute of Virology, Pune, INDIA	Within the last 6 months	Validation of a diagnostic	Yes	Research	At your location	Research officers	Institutional funds	Epidemiology and transmission of NTDs
Yes	Yes	Yes	Female	56-65	Director	Yes	Yes					Operational	Government	Soil Transmitted Helminthiases,Lymphatic Filariasis,Leprosy,Leishmaniasis,Dengue	Training,Diagnostics,Research	Sub-national		Yes	National standards/requirements/guidelines	National guidelines	No	No	No				No			No								developing, validating, and testing NTD methods and protocols	No				No	Yes	Research	At your location	Laboratory scientists	Government funding	Operational mapping of NTDs
Yes	No	Yes	Male	56-65	Research	Yes	Yes					Working according to The season of Black flies and when needed.	Onchocerciasis conrtol/elimination programme	Onchocerciasis.,Onchocerciasis	Training,Diagnostics,Research	National		Yes	National standards/requirements/guidelines	5S	Yes	No	Yes	The Lab. connected with Prof. Tom Unash lab.at Calofonia USA.	Ov16 and 0-150PCR	Less than 5%	No			No								Our Lab. did not take regional role yet.	Yes	2-4	The Carter Center ,throuh Prof. Tom Unash Lab. at California	More than 1 year ago	The Sixteen Annual River Blindness Program review Meeting-2012-feb.23-25,Atlanta ,Gorgia USA	No					Epidemiology and transmission of NTDs
Yes	No	Yes	Male	36-45	Research	Yes	Yes					Operational	Government	Rabies	Diagnostics,Research	National		Yes	National standards/requirements/guidelines	Moroccan GBEA	Yes	Yes	Yes	Pasteur Institute Network	IF, RTCIT, RFFIT, ELISA	Less than 5%	No			No								providing training to laboratories	Yes	1	Institut Pasteur Paris	Within the last 6 months	AfroReb (Africa Rabies Expert Bureau)	No					Molecular epidemiology Implementation of molecular testing
[truncated: 19 more columns]
