# Supplementary material for: Establishing an international laboratory network for neglected tropical diseases: Understanding existing capacity in five WHO regions
Source: F1000Res. 2018 Dec 2;7:1464. Originally published 2018 Sep 14. [Version 4] doi: 10.12688/f1000research.16196.4 (PMC6509956; doi:10.12688/f1000research.16196.4)
Supplement: Supplementary file 2 [file f1000research-7-18921-s0001.tgz]

Archive with 1 entries (1 files):
- aabfd21a-825a-4ff7-a29b-f76a0c6b951b_WHO_Regions_Survey.pdf
